# Supplementary material for: Encapsulation of Gemcitabine on Porphyrin Aluminum Metal-Organic Framework by Mechano-Chemistry, Delayed Drug Release and Cytotoxicity to Pancreatic Cancer PANC-1 Cells
Source: Molecules. 2024 Jul 4;29(13):3189. doi: 10.3390/molecules29133189 (PMC11243361; doi:10.3390/molecules29133189)
Supplement: Supplementary file 1 [file molecules-29-03189-s001.zip]

Archive with 8 entries (8 files):
- Figure S1 Compound 2 122523.tif
- Figure S2abc all FTIR GB-TCI 122523 043024 061924 PROOF 070324.tif
- Figure S3abc FTIR MOF 110923 122523 031924 061924 PROOF 070324.tif
- Figure S4 XRD GB GB-LAG noKb 031924 061924.tif
- Figure S5 XRD MOF before and after 031924 061924.tif
- Figure S6abc FTIR all MOF on Gem 122523 031924 061924 PROOF 070324.tif
- Figure S7abc XRD Effect MOF on Gem 043024 051424 061924 PROOF 070324.tif
- Figure S8 HPLC GB TCI Cal Curve 032124 043024.tif
